# Supplementary material for: Small cell prostate cancer: risks for metastatic disease
Source: Front Urol. 2026 Mar 10;6:1787906. doi: 10.3389/fruro.2026.1787906 (PMC13008725; doi:10.3389/fruro.2026.1787906)
Supplement: Supplementary file 1 [file Table1.xlsx]

## Sheet: Sheet1
Age recode with single ages and 90+	Race recode (W, B, AI, API)	Sex	Mets_status	Year of diagnosis	Primary Site - labeled	PSA (Prostatic Specific Antigen) Lab Value (2018+)	Pathological Recode (2010+)	Clinical Recode (2010+)	Number of Cores Positive Recode (2010+)	Number of Cores Examined Recode (2010+)	EOD 10 - Prostate path ext (15-2003)	CS extension (2004-2015)	Prostate Pathological Extension (2018+)	Combined_Extension	SEER cause-specific death classification	SEER other cause of death classification	Survival months	Year of follow-up recode	Marital status at diagnosis	Median household income inflation adj to 2023	median_income grouped	Rural-Urban Continuum Code	rural_urban_regrouped	Patient ID	SEER Combined Mets at DX-bone (2010+)	SEER Combined Mets at DX-brain (2010+)	SEER Combined Mets at DX-liver (2010+)	SEER Combined Mets at DX-lung (2010+)	Summary stage 2000 (1998-2017)
54	2	1	2	2000	C61.9-Prostate gland									3	2	Alive or dead due to cancer	17	2002	2	3	2	1	1	26446117					3
71	1	1	2	2000	C61.9-Prostate gland									3	2	Alive or dead due to cancer	15	2001	3	2	1	3	2	49738705					3
72	1	1	2	2000	C61.9-Prostate gland									3	2	Alive or dead due to cancer	11	2001	2	4	2	2	2	33219449					3
76	1	1	2	2000	C61.9-Prostate gland									3	2	Alive or dead due to cancer	5	2000	3	4	2	1	1	15978219					3
80	1	1	2	2000	C61.9-Prostate gland									3	2	Alive or dead due to cancer	149	2013	2	3	2	1	1	26527850					3
81	4	1	2	2000	C61.9-Prostate gland									3			9	2001	1	4	2	2	2	8994191					3
43	1	1	2	2001	C61.9-Prostate gland									3	2	Alive or dead due to cancer	14	2003	3	3	2	2	2	32507256					3
52	2	1	2	2001	C61.9-Prostate gland									3	2	Alive or dead due to cancer	0	2001	2	3	2	1	1	26508234					3
68	1	1	2	2001	C61.9-Prostate gland									3	2	Alive or dead due to cancer	3	2002	2	4	2	1	1	46257528					3
78	1	1	2	2001	C61.9-Prostate gland									3	2	Alive or dead due to cancer	3	2001	2	3	2	1	1	26405131					3
84	1	1	2	2001	C61.9-Prostate gland									3	2	Alive or dead due to cancer	19	2003	2	4	2	1	1	33283315					3
87	1	1	2	2001	C61.9-Prostate gland									3	2	Alive or dead due to cancer	2	2001	3	5	3	2	2	32757299					3
89	1	1	2	2001	C61.9-Prostate gland									3	2	Alive or dead due to cancer	6	2002	2	3	2	4	3	33282860					3
63	1	1	2	2002	C61.9-Prostate gland									3	2	Alive or dead due to cancer	35	2005	2	6	3	1	1	809882					3
64	1	1	2	2002	C61.9-Prostate gland									3			6	2003	2	3	2	2	2	33984601					3
67	1	1	2	2002	C61.9-Prostate gland						90			3	2	Alive or dead due to cancer	4	2002	2	4	2	1	1	54046038					3
69	1	1	2	2002	C61.9-Prostate gland						90			3	2	Alive or dead due to cancer	9	2003	2	5	3	1	1	54094359					3
71	1	1	2	2002	C61.9-Prostate gland									3	2	Alive or dead due to cancer	1	2002	2	3	2	1	1	33299125					3
74	1	1	2	2002	C61.9-Prostate gland									3	1	Dead (attributable to causes other than this cancer dx)	0	2002	2	3	2	3	2	34017460					3
75	4	1	2	2002	C61.9-Prostate gland									3	2	Alive or dead due to cancer	3	2002	2	3	2	1	1	25657816					3
81	1	1	2	2002	C61.9-Prostate gland									3	2	Alive or dead due to cancer	5	2002	2	6	3	1	1	24172678					3
82	1	1	2	2002	C61.9-Prostate gland									3	2	Alive or dead due to cancer	15	2003	2	4	2	2	2	33288468					3
83	1	1	2	2002	C61.9-Prostate gland									3	2	Alive or dead due to cancer	2	2002	3	4	2	2	2	34265531					3
38	4	1	2	2003	C61.9-Prostate gland									3	2	Alive or dead due to cancer	8	2004	2	4	2	2	2	34104726					3
53	1	1	2	2003	C61.9-Prostate gland									3	2	Alive or dead due to cancer	7	2004	3	4	2	2	2	34106924					3
68	1	1	2	2003	C61.9-Prostate gland									3	2	Alive or dead due to cancer	18	2004	2	5	3	1	1	34082000					3
72	1	1	2	2003	C61.9-Prostate gland									3	2	Alive or dead due to cancer	2	2003	3	4	2	1	1	16091091					3
72	1	1	2	2003	C61.9-Prostate gland									3	2	Alive or dead due to cancer	18	2004	2	4	2	1	1	16083569					3
74	1	1	2	2003	C61.9-Prostate gland									3	2	Alive or dead due to cancer	26	2005	2	3	2	1	1	26662033					3
76	1	1	2	2003	C61.9-Prostate gland						90			3	2	Alive or dead due to cancer	5	2003	2	5	3	1	1	54133279					3
76	1	1	2	2003	C61.9-Prostate gland									3	2	Alive or dead due to cancer	6	2003	2	2	1	4	3	49495017					3
77	1	1	2	2003	C61.9-Prostate gland						90			3	2	Alive or dead due to cancer	17	2005	2	4	2	1	1	54194718					3
79	1	1	2	2003	C61.9-Prostate gland									3	2	Alive or dead due to cancer	27	2005	1	6	3	1	1	54139477					3
83	1	1	2	2003	C61.9-Prostate gland									3	1	Dead (attributable to causes other than this cancer dx)	0	2003	3	4	2	1	1	5352184					3
84	1	1	2	2003	C61.9-Prostate gland									3	2	Alive or dead due to cancer	8	2003	3	2	1	5	3	10807993					3
87	1	1	2	2003	C61.9-Prostate gland									3	2	Alive or dead due to cancer	1	2003	2	4	2	1	1	16084001					3
47	1	1	2	2004	C61.9-Prostate gland							450		3	2	Alive or dead due to cancer	38	2008	2	6	3	1	1	24195448					3
60	4	1	2	2004	C61.9-Prostate gland							500		3	2	Alive or dead due to cancer	0	2004	2	6	3	1	1	24187117					3
66	1	1	2	2004	C61.9-Prostate gland							300		3	2	Alive or dead due to cancer	9	2005	2	2	1	4	3	62222462					3
68	1	1	2	2004	C61.9-Prostate gland							999		3	2	Alive or dead due to cancer	0	2004	2	2	1	4	3	10609202					3
83	1	1	2	2004	C61.9-Prostate gland							300		3	2	Alive or dead due to cancer	13	2005	1	2	1	4	3	62338361					3
87	1	1	2	2004	C61.9-Prostate gland							950		3	1	Dead (attributable to causes other than this cancer dx)	40	2008	2	2	1	3	2	46395785					3
48	1	1	2	2005	C61.9-Prostate gland							230		3	1	Alive or dead due to cancer	210	2022	2	3	2	4	3	10849863					3
52	1	1	2	2005	C61.9-Prostate gland							450		3	2	Alive or dead due to cancer	12	2006	1	6	3	1	1	24203907					3
62	1	1	2	2005	C61.9-Prostate gland							999		3	2	Alive or dead due to cancer	22	2007		2	1	5	3	14069771					3
67	1	1	2	2005	C61.9-Prostate gland							420		3	2	Alive or dead due to cancer	7	2005	3	1	1	5	3	46405976					3
68	1	1	2	2005	C61.9-Prostate gland							500		3	2	Alive or dead due to cancer	1	2005	2	3	2	4	3	10844674					3
79	1	1	2	2005	C61.9-Prostate gland							999		3	2	Alive or dead due to cancer	8	2006	2	5	3	1	1	54453754					3
82	1	1	2	2005	C61.9-Prostate gland							999		3	2	Alive or dead due to cancer	0	2005	2	4	2	2	2	5409511					3
85	1	1	2	2005	C61.9-Prostate gland							999		3	2	Alive or dead due to cancer	0	2005	3	5	3	1	1	54358360					3
90	1	1	2	2005	C61.9-Prostate gland							999		3	2	Alive or dead due to cancer	10	2006	3	5	3	1	1	34459240					3
51	1	1	2	2006	C61.9-Prostate gland							999		3	1	Dead (attributable to causes other than this cancer dx)	14	2007	3	4	2	2	2	10897051					3
63	1	1	2	2006	C61.9-Prostate gland							450		3	2	Alive or dead due to cancer	3	2006	2	3	2	1	1	26884845					3
64	1	1	2	2006	C61.9-Prostate gland							230		3	2	Alive or dead due to cancer	5	2007	2	2	1	4	3	62331790					3
67	1	1	2	2006	C61.9-Prostate gland							520		3	2	Alive or dead due to cancer	4	2006	2	3	2	5	3	10876949					3
71	1	1	2	2006	C61.9-Prostate gland							150		3	2	Alive or dead due to cancer	15	2007	2	4	2	1	1	34574179					3
72	1	1	2	2006	C61.9-Prostate gland							999		3	2	Alive or dead due to cancer	13	2007	2	4	2	1	1	34550663					3
73	1	1	2	2006	C61.9-Prostate gland							999		3	2	Alive or dead due to cancer	4	2006	2	4	2	1	1	34557228					3
76	1	1	2	2006	C61.9-Prostate gland							300		3	1	Alive or dead due to cancer	0	2006	2	5	3	1	1	1007410					3
78	1	1	2	2006	C61.9-Prostate gland							700		3	2	Alive or dead due to cancer	4	2006	2	3	2	4	3	10867513					3
79	1	1	2	2006	C61.9-Prostate gland							999		3	2	Alive or dead due to cancer	1	2006	2	2	1	4	3	62316851					3
56	1	1	2	2007	C61.9-Prostate gland							150		3	2	Alive or dead due to cancer	4	2008	2	4	2	1	1	34780500					3
59	1	1	2	2007	C61.9-Prostate gland							150		3	2	Alive or dead due to cancer	29	2010	2	3	2	1	1	26971353					3
62	1	1	2	2007	C61.9-Prostate gland							150		3	2	Alive or dead due to cancer	22	2009	2	2	1	1	1	62397903					3
64	1	1	2	2007	C61.9-Prostate gland							300		3	2	Alive or dead due to cancer	0	2007	2	3	2	1	1	34960247					3
66	1	1	2	2007	C61.9-Prostate gland							700		3	2	Alive or dead due to cancer	8	2008	2	2	1	4	3	20142970					3
67	1	1	2	2007	C61.9-Prostate gland							300		3	2	Alive or dead due to cancer	2	2008	1	4	2	1	1	5498388					3
75	1	1	2	2007	C61.9-Prostate gland							410		3	2	Alive or dead due to cancer	11	2008	1	4	2	1	1	54450142					3
88	1	1	2	2007	C61.9-Prostate gland							999		3	2	Alive or dead due to cancer	12	2008	3	5	3	2	2	5511805					3
51	1	1	2	2008	C61.9-Prostate gland							220		3	2	Alive or dead due to cancer	7	2008	3	4	2	1	1	54576458					3
57	4	1	2	2008	C61.9-Prostate gland							999		3	2	Alive or dead due to cancer	6	2008	2	3	2	1	1	27037794					3
57	1	1	2	2008	C61.9-Prostate gland							500		3	2	Alive or dead due to cancer	8	2009	2	2	1	5	3	34941733					3
66	1	1	2	2008	C61.9-Prostate gland							999		3	1	Dead (attributable to causes other than this cancer dx)	151	2021	2	3	2	1	1	21996339					3
70	1	1	2	2008	C61.9-Prostate gland							500		3	2	Alive or dead due to cancer	6	2008	2	5	3	1	1	34865833					3
71	1	1	2	2008	C61.9-Prostate gland							300		3	2	Alive or dead due to cancer	7	2009		3	2	5	3	9085523					3
76	1	1	2	2008	C61.9-Prostate gland							150		3	2	Alive or dead due to cancer	13	2009	2	2	1	4	3	62415498					3
77	1	1	2	2008	C61.9-Prostate gland							240		3	2	Alive or dead due to cancer	10	2009	2	3	2	1	1	27040551					3
85	1	1	2	2008	C61.9-Prostate gland							600		3	2	Alive or dead due to cancer	4	2009	2	3	2	1	1	27032965					3
44	1	1	2	2009	C61.9-Prostate gland							999		3	2	Alive or dead due to cancer	4	2009	2	2	1	2	2	62453766					3
51	1	1	2	2009	C61.9-Prostate gland							500		3	2	Alive or dead due to cancer	24	2011		4	2	2	2	16341584					3
54	2	1	2	2009	C61.9-Prostate gland							700		3	2	Alive or dead due to cancer	1	2009	1	3	2	1	1	54745181					3
57	1	1	2	2009	C61.9-Prostate gland							230		3	2	Alive or dead due to cancer	9	2010	2	3	2	1	1	54672578					3
64	1	1	2	2009	C61.9-Prostate gland							600		3	2	Alive or dead due to cancer	1	2009	1	4	2	1	1	35026201					3
69	1	1	2	2009	C61.9-Prostate gland							230		3	2	Alive or dead due to cancer	14	2010	2	3	2	3	2	54674926					3
69	1	1	2	2009	C61.9-Prostate gland							500		3	2	Alive or dead due to cancer	25	2012	2	2	1	4	3	14104671					3
75	1	1	2	2009	C61.9-Prostate gland							500		3	2	Alive or dead due to cancer	8	2010	2	4	2	1	1	5552033					3
75	1	1	2	2009	C61.9-Prostate gland							150		3	2	Alive or dead due to cancer	15	2010	2	3	2	3	2	20005894					3
84	1	1	2	2009	C61.9-Prostate gland							150		3	2	Alive or dead due to cancer	4	2010	3	3	2	1	1	27120614					3
87	1	1	2	2009	C61.9-Prostate gland							999		3	1	Dead (attributable to causes other than this cancer dx)	1	2010	2	3	2	1	1	54708450					3
52	1	1	2	2010	C61.9-Prostate gland							500		3	2	Alive or dead due to cancer	12	2011	3	3	2	1	1	27134463	2	1	2	2	3
56	1	1	2	2010	C61.9-Prostate gland					19		240		3	2	Alive or dead due to cancer	13	2011	2	4	2	1	1	54764098	1	1	1	1	3
57	1	1	2	2010	C61.9-Prostate gland				13	13		500		3	2	Alive or dead due to cancer	18	2012	2	5	3	1	1	54802112	1	1	1	1	3
59	1	1	2	2010	C61.9-Prostate gland							230		3	2	Alive or dead due to cancer	99	2018	2	4	2	2	2	49870991	2	1	1	1	3
61	1	1	2	2010	C61.9-Prostate gland							450		3	2	Alive or dead due to cancer	5	2010	2	2	1	3	2	49920390	1		2		3
62	3	1	2	2010	C61.9-Prostate gland							500		3	2	Alive or dead due to cancer	2	2010	1	4	2	3	2	9112747	1	1		2	3
64	1	1	2	2010	C61.9-Prostate gland			9		18		470		3	2	Alive or dead due to cancer	8	2011	2	1	1	5	3	46671357	1	1	2	2	3
66	3	1	2	2010	C61.9-Prostate gland							500		3	2	Alive or dead due to cancer	15	2011	1	4	2	2	2	62534247	2	1	1	1	3
67	2	1	2	2010	C61.9-Prostate gland			10	12	12		700		3	2	Alive or dead due to cancer	4	2011	2	3	2	1	1	22034880	2	1	2	1	3
70	1	1	2	2010	C61.9-Prostate gland							230		3	2	Alive or dead due to cancer	7	2011	2	4	2	2	2	24308634					3
71	1	1	2	2010	C61.9-Prostate gland					18		300		3	2	Alive or dead due to cancer	14	2011	2	4	2	3	2	35180453	2	1	2		3
72	4	1	2	2010	C61.9-Prostate gland							999		3	2	Alive or dead due to cancer	7	2010	3	4	2	2	2	9108872	2	1	2	1	3
73	1	1	2	2010	C61.9-Prostate gland							300		3	2	Alive or dead due to cancer	9	2011	2	4	2	1	1	22036288	2	1	1	1	3
79	1	1	2	2010	C61.9-Prostate gland							500		3	2	Alive or dead due to cancer	10	2011	2	3	2	1	1	62664437	2	1	1	1	3
79	1	1	2	2010	C61.9-Prostate gland							999		3	2	Alive or dead due to cancer	0	2010	2	4	2	2	2	5597827	2	1	2	2	3
83	1	1	2	2010	C61.9-Prostate gland					13		410		3	2	Alive or dead due to cancer	21	2012	2	3	2	3	2	16391057	1	1	2	1	3
84	1	1	2	2010	C61.9-Prostate gland				15	15		450		3	2	Alive or dead due to cancer	1	2010	2	2	1	2	2	46636395	1	1	2	1	3
86	1	1	2	2010	C61.9-Prostate gland			8	6	6		230		3	2	Alive or dead due to cancer	19	2012	2	5	3	1	1	54758126	1	1	1	2	3
52	1	1	2	2011	C61.9-Prostate gland				6	12		150		3	2	Alive or dead due to cancer	18	2012	2	3	2	1	1	27204942	2	1	1	1	3
53	1	1	2	2011	C61.9-Prostate gland							150		3	2	Alive or dead due to cancer	8	2012	2	3	2	2	2	35337128	2	1	1		3
58	1	1	2	2011	C61.9-Prostate gland				12	12		240		3	2	Alive or dead due to cancer	13	2012	2	3	2	2	2	35339430	2	1	1	1	3
59	1	1	2	2011	C61.9-Prostate gland							300		3	2	Alive or dead due to cancer	12	2012	2	3	2	2	2	49917178	1	1	1	1	3
60	1	1	2	2011	C61.9-Prostate gland				12	12		300		3	1	Dead (attributable to causes other than this cancer dx)	4	2011	3	3	2	2	2	11023295		1	1	1	3
61	1	1	2	2011	C61.9-Prostate gland							140		3	2	Alive or dead due to cancer	48	2015	2	3	2	1	1	46720706	2	1	1	1	3
65	1	1	2	2011	C61.9-Prostate gland							500		3	2	Alive or dead due to cancer	8	2011	2	4	2	1	1	54795548	1	1	2	2	3
65	1	1	2	2011	C61.9-Prostate gland			10				500		3	2	Alive or dead due to cancer	27	2013	1	3	2	2	2	11023809	1	1	1		3
66	1	1	2	2011	C61.9-Prostate gland			6				445		3	2	Alive or dead due to cancer	18	2013	2	5	3	1	1	54885006	1	1	1	2	3
67	1	1	2	2011	C61.9-Prostate gland				5	8		500		3	2	Alive or dead due to cancer	7	2011	2	4	2	1	1	35350862	2	1	2	1	3
69	2	1	2	2011	C61.9-Prostate gland							999		3	2	Alive or dead due to cancer	12	2012	3	3	2	1	1	27261446	2	1	1	1	3
70	1	1	2	2011	C61.9-Prostate gland							999		3	2	Alive or dead due to cancer	15	2012	2	4	2	2	2	16445026	2	1	2	1	3
73	1	1	2	2011	C61.9-Prostate gland							450		3	2	Alive or dead due to cancer	7	2012	1	3	2	1	1	16450706	2	1	1	1	3
85	1	1	2	2011	C61.9-Prostate gland							500		3	2	Alive or dead due to cancer	3	2012	2	4	2	1	1	16454686	1	1	2	2	3
87	1	1	2	2011	C61.9-Prostate gland							700		3	2	Alive or dead due to cancer	0	2011	3	2	1	2	2	46730287	2	1	1	1	3
90	1	1	2	2011	C61.9-Prostate gland							300		3	1	Dead (attributable to causes other than this cancer dx)	1	2011	2	5	3	1	1	62597192	1	1	2	1	3
44	1	1	2	2012	C61.9-Prostate gland				11	12		500		3	2	Alive or dead due to cancer	14	2014	3	3	2	1	1	35781398	2	1	1	1	3
56	1	1	2	2012	C61.9-Prostate gland			9				500		3	2	Alive or dead due to cancer	19	2013	3	4	2	1	1	35468133	2	1	1	1	3
57	2	1	2	2012	C61.9-Prostate gland				2	12		300		3	2	Alive or dead due to cancer	8	2013	1	5	3	1	1	1263681	2	1	1	1	3
60	1	1	2	2012	C61.9-Prostate gland							999		3	2	Alive or dead due to cancer	12	2013	3	4	2	1	1	35747646	2	2	1	1	3
63	1	1	2	2012	C61.9-Prostate gland				12	12		450		3	2	Alive or dead due to cancer	17	2014		6	3	1	1	24348414	1	2	2	2	3
67	2	1	2	2012	C61.9-Prostate gland			10				300		3	2	Alive or dead due to cancer	3	2012	2	3	2	1	1	27286651	2	1	2	1	3
68	1	1	2	2012	C61.9-Prostate gland				8	12		150		3	2	Alive or dead due to cancer	1	2012	2	3	2	2	2	14160590	2	1	1	2	3
68	2	1	2	2012	C61.9-Prostate gland							150		3	2	Alive or dead due to cancer	11	2013	3	3	2	1	1	22072300	2	1	1	1	3
70	2	1	2	2012	C61.9-Prostate gland			10		3		300		3	2	Alive or dead due to cancer	1	2012	2	3	2	1	1	27281363	2				3
71	1	1	2	2012	C61.9-Prostate gland							999		3	2	Alive or dead due to cancer	12	2013	2	2	1	4	3	14150199	2	1	1	1	3
76	1	1	2	2012	C61.9-Prostate gland			10	4	4		300		3	2	Alive or dead due to cancer	2	2013	1	3	2	3	2	11067561	2	1	1	1	3
80	1	1	2	2012	C61.9-Prostate gland							500		3	2	Alive or dead due to cancer	10	2013	2	4	2	1	1	1239351	1	1	2	2	3
82	1	1	2	2012	C61.9-Prostate gland							999		3	2	Alive or dead due to cancer	10	2013	2	3	2	1	1	27392574	2	1	1	1	3
83	4	1	2	2012	C61.9-Prostate gland							140		3	2	Alive or dead due to cancer	1	2012	2	3	2	1	1	27306691	2	1	2	1	3
84	1	1	2	2012	C61.9-Prostate gland							999		3	2	Alive or dead due to cancer	15	2013	2	3	2	1	1	46745181	1	1	1	1	3
88	1	1	2	2012	C61.9-Prostate gland							100		3	2	Alive or dead due to cancer	5	2013	3	2	1	3	2	46766322	1	1	1	1	3
89	1	1	2	2012	C61.9-Prostate gland							999		3	2	Alive or dead due to cancer	11	2013	2	3	2	2	2	5669549	2	1	2	1	3
90	1	1	2	2012	C61.9-Prostate gland				6	8		999		3	2	Alive or dead due to cancer	1	2012	3	3	2	1	1	16485694	1	1	1	1	3
52	1	1	2	2013	C61.9-Prostate gland							500		3	2	Alive or dead due to cancer	1	2013	1	3	2	3	2	16513872	2	2	1	1	3
58	1	1	2	2013	C61.9-Prostate gland							999		3	2	Alive or dead due to cancer	13	2014	2	4	2	1	1	35835342	2	1	1	1	3
58	1	1	2	2013	C61.9-Prostate gland				6	6		500		3	2	Alive or dead due to cancer	0	2013	1	2	1	2	2	49982743	1	1	2	1	3
65	1	1	2	2013	C61.9-Prostate gland			9				300		3	2	Alive or dead due to cancer	0	2013	1	3	2	1	1	16518390	2	1	2	1	3
65	1	1	2	2013	C61.9-Prostate gland				12	12		490		3	2	Alive or dead due to cancer	3	2013	3	4	2	2	2	9149874	2	1	1	1	3
66	1	1	2	2013	C61.9-Prostate gland							999		3	2	Alive or dead due to cancer	16	2014	2	4	2	2	2	35880870	1	1	1	2	3
71	2	1	2	2013	C61.9-Prostate gland							999		3	2	Alive or dead due to cancer	76	2019	3	3	2	1	1	36593829	1	1	1	1	3
72	2	1	2	2013	C61.9-Prostate gland							130		3	2	Alive or dead due to cancer	8	2013	1	3	2	1	1	62702846	1	1	2	1	3
74	1	1	2	2013	C61.9-Prostate gland							150		3	1	Alive or dead due to cancer	4	2013	2	4	2	1	1	54985399	2	1	1	1	3
76	1	1	2	2013	C61.9-Prostate gland							440		3	2	Alive or dead due to cancer	6	2014	2	3	2	1	1	35845112	2	1	1	1	3
77	1	1	2	2013	C61.9-Prostate gland			10				220		3	2	Alive or dead due to cancer	8	2014	2	3	2	1	1	27403457	2	1	1	2	3
78	1	1	2	2013	C61.9-Prostate gland				12	12		450		3	2	Alive or dead due to cancer	30	2016	1	3	2	2	2	24369649	2	1	1	1	3
79	1	1	2	2013	C61.9-Prostate gland							150		3	2	Alive or dead due to cancer	9	2014	2	5	3	1	1	55046331	2	1	2	2	3
80	1	1	2	2013	C61.9-Prostate gland							999		3	2	Alive or dead due to cancer	13	2014	2	4	2	1	1	16547584	2	1	1	1	3
81	1	1	2	2013	C61.9-Prostate gland							999		3	2	Alive or dead due to cancer	9	2014	2	4	2	1	1	33918816	2	1	1	1	3
83	1	1	2	2013	C61.9-Prostate gland							300		3	2	Alive or dead due to cancer	6	2013	2	2	1	4	3	49984587	2	1	2	1	3
47	1	1	2	2014	C61.9-Prostate gland				6	6		500		3	2	Alive or dead due to cancer	17	2015	1	3	2	1	1	27428091	2	1	1	1	3
55	1	1	2	2014	C61.9-Prostate gland							999		3	2	Alive or dead due to cancer	58	2019	3	4	2	2	2	36154286	2	1	1	2	3
58	2	1	2	2014	C61.9-Prostate gland							999		3	2	Alive or dead due to cancer	3	2014	3	3	2	1	1	55155165	2	1	1	2	3
59	1	1	2	2014	C61.9-Prostate gland							140		3	2	Alive or dead due to cancer	6	2014	2	3	2	1	1	50041111	1	1	2	1	3
63	1	1	2	2014	C61.9-Prostate gland				17	17		500		3	2	Alive or dead due to cancer	32	2017	2	3	2	1	1	36035250	2	1	1	2	3
65	1	1	2	2014	C61.9-Prostate gland			10	5			200		3	2	Alive or dead due to cancer	19	2016	1	5	3	1	1	1335003	1	1	1	1	3
66	1	1	2	2014	C61.9-Prostate gland							500		3	2	Alive or dead due to cancer	16	2015	2	4	2	1	1	35929557	2	1	2	1	3
66	1	1	2	2014	C61.9-Prostate gland				12	14		500		3	2	Alive or dead due to cancer	68	2019	2	4	2	1	1	35824965	2	1	1	1	3
67	2	1	2	2014	C61.9-Prostate gland			8	9	12		500		3	2	Alive or dead due to cancer	15	2015	2	3	2	2	2	50068527	2	1	1	1	3
69	2	1	2	2014	C61.9-Prostate gland							500		3	1	Dead (attributable to causes other than this cancer dx)	18	2016	1	3	2	1	1	27480960	1	1	1	1	3
71	2	1	2	2014	C61.9-Prostate gland							999		3	2	Alive or dead due to cancer	2	2014	1	3	2	1	1	22126493	2	1	1	1	3
74	1	1	2	2014	C61.9-Prostate gland							510		3	2	Alive or dead due to cancer	18	2016	2	4	2	1	1	35937189	1	1	1	2	3
84	1	1	2	2014	C61.9-Prostate gland				11	12		450		3	2	Alive or dead due to cancer	7	2014	2	2	1	2	2	35828361	1	1	1	2	3
86	1	1	2	2014	C61.9-Prostate gland							750		3	2	Alive or dead due to cancer	8	2015	2	4	2	1	1	22137301	2	1	1	1	3
90	1	1	2	2014	C61.9-Prostate gland							999		3	1	Dead (attributable to causes other than this cancer dx)	24	2016	3	4	2	1	1	35920169	2	1	1	1	3
51	2	1	2	2015	C61.9-Prostate gland							300		3	1	Dead (attributable to causes other than this cancer dx)	30	2017	3	3	2	1	1	16645557	2	1	1	1	3
58	4	1	2	2015	C61.9-Prostate gland							500		3	2	Alive or dead due to cancer	2	2015	1	4	2	2	2	9175232	2	1	2	2	3
61	1	1	2	2015	C61.9-Prostate gland				12	12		490		3	2	Alive or dead due to cancer	6	2016	2	4	2	1	1	36164624	1	1	2	1	3
63	1	1	2	2015	C61.9-Prostate gland							999		3	2	Alive or dead due to cancer	23	2017	2	4	2	2	2	16625024	1	1	1	1	3
65	4	1	2	2015	C61.9-Prostate gland							500		3	2	Alive or dead due to cancer	67	2020	2	4	2	1	1	36114377	1	1	1	1	3
66	4	1	2	2015	C61.9-Prostate gland				2	2		230		3	2	Alive or dead due to cancer	2	2016	2	4	2	2	2	9175913	2	1	2	2	3
66	1	1	2	2015	C61.9-Prostate gland				13	13		450		3	1	Dead (attributable to causes other than this cancer dx)	3	2015	3	3	2	1	1	27547328	2	1	2	2	3
68	2	1	2	2015	C61.9-Prostate gland							999		3	1	Dead (attributable to causes other than this cancer dx)	2	2015	1	2	1	4	3	62847144	2	1	1	1	3
70	1	1	2	2015	C61.9-Prostate gland			10	13	21		230		3	2	Alive or dead due to cancer	26	2017	3	4	2	1	1	20287741	2	1	1	1	3
71	1	1	2	2015	C61.9-Prostate gland				3	3		500		3	2	Alive or dead due to cancer	11	2016	2	3	2	1	1	36088369	2	1	2	1	3
72	1	1	2	2015	C61.9-Prostate gland				10	12		230		3	2	Alive or dead due to cancer	5	2016	2	3	2	4	3	11154997	1	2	2	2	3
72	1	1	2	2015	C61.9-Prostate gland							999		3	2	Alive or dead due to cancer	1	2015	1	3	2	2	2	11137551	1	1	2	2	3
74	1	1	2	2015	C61.9-Prostate gland							450		3	1	Alive or dead due to cancer	6	2015	1	3	2	1	1	55185941	1	1	1	1	3
77	1	1	2	2015	C61.9-Prostate gland							999		3	2	Alive or dead due to cancer	3	2015	2	3	2	1	1	46963009	2	1	2	1	3
78	1	1	2	2015	C61.9-Prostate gland							230		3	2	Alive or dead due to cancer	7	2016	2	4	2	2	2	9180827	1	1	1	2	3
79	1	1	2	2015	C61.9-Prostate gland							500		3	2	Alive or dead due to cancer	11	2016	1	5	3	1	1	1359741	2	1	2	2	3
79	1	1	2	2015	C61.9-Prostate gland							500		3	2	Alive or dead due to cancer	0	2015	3	4	2	1	1	20297435	1	1	2	1	3
79	1	1	2	2015	C61.9-Prostate gland							150		3	2	Alive or dead due to cancer	2	2016	2	2	1	3	2	62899391	2	1	1	2	3
80	4	1	2	2015	C61.9-Prostate gland							150		3	2	Alive or dead due to cancer	0	2015	2	3	2	1	1	36120826	2	1	2	2	3
81	1	1	2	2015	C61.9-Prostate gland							999		3	1	Dead (attributable to causes other than this cancer dx)	3	2015	2	6	3	1	1	55206660	1	1	2	2	3
48	1	1	2	2016	C61.9-Prostate gland									3	2	Alive or dead due to cancer	22	2017	2	3	2	1	1	46924981	2	1	1	1	3
53	1	1	2	2016	C61.9-Prostate gland		9	10	12	12				3	2	Alive or dead due to cancer	42	2019	2	4	2	1	1	22201572	2	1	1	2	3
54	1	1	2	2016	C61.9-Prostate gland									3	2	Alive or dead due to cancer	13	2017	2	3	2	1	1	36337843	2	1	1	1	3
61	1	1	2	2016	C61.9-Prostate gland									3	2	Alive or dead due to cancer	9	2017	2	4	2	1	1	36349713	2	1	2	1	3
63	2	1	2	2016	C61.9-Prostate gland									3	2	Alive or dead due to cancer	4	2016	2	5	3	1	1	1401055	2	1	2	2	3
64	2	1	2	2016	C61.9-Prostate gland				9	9				3	2	Alive or dead due to cancer	0	2016	1	3	2	1	1	55294668	2	1	2	1	3
64	1	1	2	2016	C61.9-Prostate gland				13	14				3	2	Alive or dead due to cancer	10	2017	1	4	2	2	2	55381095	2	1	1	1	3
65	1	1	2	2016	C61.9-Prostate gland									3	2	Alive or dead due to cancer	4	2016	2	4	2	1	1	36224645	2	1	1	1	3
66	1	1	2	2016	C61.9-Prostate gland			8	12	12				3	2	Alive or dead due to cancer	8	2017	2	4	2	2	2	20315173	1	1	2	1	3
66	1	1	2	2016	C61.9-Prostate gland									3	2	Alive or dead due to cancer	10	2017	2	2	1	2	2	46947153	2	1	1	1	3
67	1	1	2	2016	C61.9-Prostate gland				14	14				3	2	Alive or dead due to cancer	8	2017	2	5	3	1	1	36400587	2	1	2	1	3
69	1	1	2	2016	C61.9-Prostate gland									3	2	Alive or dead due to cancer	5	2016	3	4	2	2	2	55327414	2	1	1	1	3
71	1	1	2	2016	C61.9-Prostate gland				12	12				3	2	Alive or dead due to cancer	3	2017	2	2	1	5	3	62951556	2	1	1	1	3
73	2	1	2	2016	C61.9-Prostate gland				10	12				3	2	Alive or dead due to cancer	41	2019	2	2	1	3	2	50174237	1	1	1	1	3
74	4	1	2	2016	C61.9-Prostate gland				12	12				3	2	Alive or dead due to cancer	7	2017	2	5	3	1	1	1428744	1	1	2	1	3
77	1	1	2	2016	C61.9-Prostate gland				3	3				3	2	Alive or dead due to cancer	2	2016	2	4	2	2	2	20327788	1		1	1	3
82	4	1	2	2016	C61.9-Prostate gland			9						3	2	Alive or dead due to cancer	6	2016	2	5	3	2	2	9187875	2	1	1	2	3
84	1	1	2	2016	C61.9-Prostate gland				4	6				3	2	Alive or dead due to cancer	4	2016	1	4	2	1	1	16667355	1	1	1	2	3
90	1	1	2	2016	C61.9-Prostate gland									3	2	Alive or dead due to cancer	0	2016	1	5	3	1	1	36434026	2	1	2	1	3
53	1	1	2	2017	C61.9-Prostate gland									3	2	Alive or dead due to cancer	15	2018	2	4	2	1	1	27676756	2		1		3
53	2	1	2	2017	C61.9-Prostate gland									3	2	Alive or dead due to cancer	15	2019	1	2	1	4	3	63030314	2	2	1	1	3
54	1	1	2	2017	C61.9-Prostate gland									3	2	Alive or dead due to cancer	9	2017	1	4	2	1	1	27643604	2	1	1	2	3
54	1	1	2	2017	C61.9-Prostate gland									2	2	Alive or dead due to cancer	4	2017	1	3	2	3	2	55362987	2	2	2	2	2
57	1	1	2	2017	C61.9-Prostate gland									3	2	Alive or dead due to cancer	16	2018	1	3	2	1	1	36365070	2	1	1	1	3
60	1	1	2	2017	C61.9-Prostate gland			10	8	8				3	2	Alive or dead due to cancer	6	2018	2	3	2	2	2	11234685	1	2	1	1	3
61	2	1	2	2017	C61.9-Prostate gland					12				3	2	Alive or dead due to cancer	3	2018	3	4	2	1	1	22233792	2	1	1	1	3
62	1	1	2	2017	C61.9-Prostate gland									3	2	Alive or dead due to cancer	2	2017	3	4	2	1	1	55403868	2	1	2	2	3
63	1	1	2	2017	C61.9-Prostate gland				8	8				3	2	Alive or dead due to cancer	12	2018	2	4	2	1	1	27676144	2	1	1	1	3
64	1	1	2	2017	C61.9-Prostate gland									3	2	Alive or dead due to cancer	0	2017	2	4	2	2	2	11237786	2	1	2	1	3
64	1	1	2	2017	C61.9-Prostate gland			9	9	9				3	1	Dead (attributable to causes other than this cancer dx)	23	2019	2	2	1	5	3	46988976	2	1	1	1	3
64	1	1	2	2017	C61.9-Prostate gland									3	2	Alive or dead due to cancer	6	2018	3	5	3	1	1	55538863	2	1	1	2	3
65	4	1	2	2017	C61.9-Prostate gland			8	4	12				1	2	Alive or dead due to cancer	61	2022	3	4	2	5	3	9207270	1	2	1	1	1
65	1	1	2	2017	C61.9-Prostate gland			8	3	3				3	2	Alive or dead due to cancer	0	2017	3	3	2	4	3	62995004	2	1	2	1	3
66	1	1	2	2017	C61.9-Prostate gland									3	2	Alive or dead due to cancer	8	2018	2	6	3	1	1	55415035	1	2	1	2	3
67	1	1	2	2017	C61.9-Prostate gland									3	2	Alive or dead due to cancer	5	2017	2	4	2	2	2	11231470	1	1	2	2	3
70	1	1	2	2017	C61.9-Prostate gland					15				3	2	Alive or dead due to cancer	6	2018	2	6	3	1	1	1458021	2	1	2	2	3
70	1	1	2	2017	C61.9-Prostate gland									3	1	Dead (attributable to causes other than this cancer dx)	2	2017	2	3	2	1	1	47005609	1	1	2	1	3
71	1	1	2	2017	C61.9-Prostate gland									3	2	Alive or dead due to cancer	0	2017	3	5	3	1	1	46980085	2	2	2	2	3
71	1	1	2	2017	C61.9-Prostate gland									3	2	Alive or dead due to cancer	16	2019	2	2	1	4	3	50219210	1	1	2	1	3
71	2	1	2	2017	C61.9-Prostate gland				10	11				2	2	Alive or dead due to cancer	11	2018	2	3	2	1	1	55474092	1	1	1	1	2
72	1	1	2	2017	C61.9-Prostate gland									3	2	Alive or dead due to cancer	4	2018	2	4	2	1	1	27703743	2	1	2	2	3
74	1	1	2	2017	C61.9-Prostate gland				12	12				3	2	Alive or dead due to cancer	7	2018	2	4	2	1	1	50213446	2	1	2	1	3
78	4	1	2	2017	C61.9-Prostate gland									3	2	Alive or dead due to cancer	6	2018	2	3	2	2	2	36531598	2	1	2	2	3
79	1	1	2	2017	C61.9-Prostate gland			9	12	12				3	2	Alive or dead due to cancer	2	2017	2	1	1	5	3	47001068	1	2	2	1	3
79	1	1	2	2017	C61.9-Prostate gland									3	2	Alive or dead due to cancer	9	2018	2	3	2	5	3	11253454	2	1	1		3
81	4	1	2	2017	C61.9-Prostate gland									3	2	Alive or dead due to cancer	2	2017	2	6	3	1	1	24450137	2	1	2	1	3
82	1	1	2	2017	C61.9-Prostate gland				3	3				3	2	Alive or dead due to cancer	4	2017	3	4	2	1	1	27700363	1	1	2		3
85	1	1	2	2017	C61.9-Prostate gland									3	2	Alive or dead due to cancer	12	2018	2	4	2	1	1	27677721	2	1	1	1	3
90	1	1	2	2017	C61.9-Prostate gland									3	2	Alive or dead due to cancer	12	2018		4	2	1	1	55461406	1	1	1	1	3
50	1	1	2	2018	C61.9-Prostate gland	1.1		10	3	3			900		2	Alive or dead due to cancer	13	2019		3	2	3	2	16764557	1	1	2	2
56	1	1	2	2018	C61.9-Prostate gland	5.7		10	9	12			900		2	Alive or dead due to cancer	37	2021	2	3	2	1	1	47041803	2	1	1	1
59	1	1	2	2018	C61.9-Prostate gland	84.7							900		2	Alive or dead due to cancer	2	2019	1	6	3	1	1	1502107	2	2	1	1
60	1	1	2	2018	C61.9-Prostate gland	4.2							900		2	Alive or dead due to cancer	10	2019	2	4	2	2	2	5896300	1	1	1	1
60	1	1	2	2018	C61.9-Prostate gland	0.9							900		2	Alive or dead due to cancer	3	2018	2	3	2	1	1	47032050	2	1	2	1
61	1	1	2	2018	C61.9-Prostate gland	0.3			7	7			900		2	Alive or dead due to cancer	17	2020	2	4	2	2	2	55574109	2	1	1	1
61	1	1	2	2018	C61.9-Prostate gland	76							900				30	2021	2	4	2	1	1	5910497	2	1	1	2
62	2	1	2	2018	C61.9-Prostate gland	17.9			25	25			999		2	Alive or dead due to cancer	24	2020	2	4	2	1	1	36765028	2	1	1	1
63	1	1	2	2018	C61.9-Prostate gland	30			13	13			900		2	Alive or dead due to cancer	22	2020	2	4	2	2	2	11270238	2	1	1	2
63	2	1	2	2018	C61.9-Prostate gland	56							900		2	Alive or dead due to cancer	4	2019	1	3	2	2	2	55512403	2	1	2	1
63	1	1	2	2018	C61.9-Prostate gland								900		2	Alive or dead due to cancer	3	2018	2	3	2	3	2	11280509	2	1	1	1
63	1	1	2	2018	C61.9-Prostate gland	3.6							900		2	Alive or dead due to cancer	5	2019	2	4	2	2	2	20368279	2	1	2	1
67	1	1	2	2018	C61.9-Prostate gland	0.3							900		2	Alive or dead due to cancer	5	2019	2	4	2	1	1	36702941	2	1	2	2
69	1	1	2	2018	C61.9-Prostate gland	3.7			2	2			900		2	Alive or dead due to cancer	9	2018	2	3	2	5	3	11246748	1	1	2	1
69	1	1	2	2018	C61.9-Prostate gland				6	6			900		2	Alive or dead due to cancer	6	2018	2	2	1	4	3	47131399	1	1	1	2
70	1	1	2	2018	C61.9-Prostate gland	244		9	12	12			900		2	Alive or dead due to cancer	17	2020	1	1	1	4	3	14285406	2	1	1	1
71	1	1	2	2018	C61.9-Prostate gland	0.6			2	3			900		2	Alive or dead due to cancer	3	2019	2	3	2	3	2	20366322	2	1	2	1
72	2	1	2	2018	C61.9-Prostate gland	99.9			12	12			900		2	Alive or dead due to cancer	10	2019	2	4	2	1	1	36714970	2	1	1	1
72	1	1	2	2018	C61.9-Prostate gland	13.3		8					900		2	Alive or dead due to cancer	0	2018	3	4	2	2	2	5917881	2	1	2	1
74	1	1	2	2018	C61.9-Prostate gland								900		2	Alive or dead due to cancer	11	2019	2	4	2	1	1	36728199	1	1	2
75	1	1	2	2018	C61.9-Prostate gland			9					900		2	Alive or dead due to cancer	5	2019	3	6	3	1	1	1501075	2	1	1	1
79	1	1	2	2018	C61.9-Prostate gland	0.2							900		2	Alive or dead due to cancer	14	2019	2	4	2	1	1	63029942	1	1	1	1
79	1	1	2	2018	C61.9-Prostate gland	8.5		10	6	12			900		1	Alive or dead due to cancer	59	2022	2	5	3	1	1	36754037	2	1	2	1
79	1	1	2	2018	C61.9-Prostate gland	2.5			10	12			900		1	Dead (attributable to causes other than this cancer dx)	11	2019	2	3	2	2	2	5905915	2	1	1	1
80	1	1	2	2018	C61.9-Prostate gland	270							900		1	Dead (attributable to causes other than this cancer dx)	32	2020	2	3	2	2	2	50242163	2	1	1	1
82	2	1	2	2018	C61.9-Prostate gland	179		8		1			300	1	2	Alive or dead due to cancer	1	2018	3	4	2	1	1	63033710	2	1	2	1
88	1	1	2	2018	C61.9-Prostate gland	5.1							900		2	Alive or dead due to cancer	0	2018	2	4	2	1	1	36791964	2	1	1	2
90	1	1	2	2018	C61.9-Prostate gland								900		2	Alive or dead due to cancer	1	2018	3	5	3	1	1	16782294	2	1	2	1
52	1	1	2	2019	C61.9-Prostate gland	1000							900		2	Alive or dead due to cancer	6	2020	1	3	2	2	2	47095607	2	1	2	2
55	1	1	2	2019	C61.9-Prostate gland	0.2							900		2	Alive or dead due to cancer	16	2020	3	5	3	1	1	9236003	1	1	1	1
55	1	1	2	2019	C61.9-Prostate gland			8	12	12			900		2	Alive or dead due to cancer	5	2020	1	3	2	1	1	36888831	2	1	2	1
56	1	1	2	2019	C61.9-Prostate gland	25		9	8	8			900		2	Alive or dead due to cancer	18	2021	2	4	2	2	2	16838730	2	1	1	1
56	1	1	2	2019	C61.9-Prostate gland								900		2	Alive or dead due to cancer	0	2019	2	2	1	5	3	50339036	1	1	2	1
58	1	1	2	2019	C61.9-Prostate gland	0.2							900		1	Dead (attributable to causes other than this cancer dx)	3	2020	2	5	3	1	1	55604188	2	1	1	1
61	2	1	2	2019	C61.9-Prostate gland	25.9							900		2	Alive or dead due to cancer	4	2019	3	6	3	1	1	1538622	2	1	2	1
62	1	1	2	2019	C61.9-Prostate gland	20		9					900		2	Alive or dead due to cancer	0	2020	2	3	2	2	2	14292540	2	1	2	2
65	1	1	2	2019	C61.9-Prostate gland	41.4		9	6	8			900		2	Alive or dead due to cancer	18	2021	2	4	2	1	1	55662072	2	1	1	1
65	1	1	2	2019	C61.9-Prostate gland	37.5							900		2	Alive or dead due to cancer	25	2021	3	3	2	2	2	36761146	1	1	1	1
65	1	1	2	2019	C61.9-Prostate gland	5							900		2	Alive or dead due to cancer	2	2019	2	4	2	1	1	36992654	2	1	1	2
66	1	1	2	2019	C61.9-Prostate gland	142							900		2	Alive or dead due to cancer	14	2020	1	5	3	1	1	16821184	2	1	1	1
66	1	1	2	2019	C61.9-Prostate gland	1000							900		2	Alive or dead due to cancer	1	2019	2	4	2	3	2	16845898	2	1	1	1
69	1	1	2	2019	C61.9-Prostate gland			8	12	12			900		1	Alive or dead due to cancer	36	2022	2	6	3	1	1	55702472	2	1	1	1
69	2	1	2	2019	C61.9-Prostate gland	1.6							900		2	Alive or dead due to cancer	13	2020	3	4	2	1	1	22369172	1	1	2	1
70	1	1	2	2019	C61.9-Prostate gland	21.8							900		2	Alive or dead due to cancer	3	2020	2	3	2	3	2	20399632	2	1	1	1
72	1	1	2	2019	C61.9-Prostate gland	4.1		8					900		2	Alive or dead due to cancer	11	2020	2	6	3	1	1	1566684	1	1	1	2
72	1	1	2	2019	C61.9-Prostate gland	152				4			900		2	Alive or dead due to cancer	4	2019	2	2	1	4	3	47064160	2	1	1	1
72	1	1	2	2019	C61.9-Prostate gland	1.4							900		1	Dead (attributable to causes other than this cancer dx)	2	2019	3	2	1	5	3	14292507	1	1	1	1
73	1	1	2	2019	C61.9-Prostate gland	34							900		2	Alive or dead due to cancer	2	2019	2	5	3	1	1	16812220	1	1	2	1
73	1	1	2	2019	C61.9-Prostate gland	10.8							900		1	Dead (attributable to causes other than this cancer dx)	1	2019	1	3	2	1	1	50303308	2	1	1	1
73	1	1	2	2019	C61.9-Prostate gland	0.9			6				900		2	Alive or dead due to cancer	8	2019	2	3	2	2	2	14292566	2	1	1	1
74	1	1	2	2019	C61.9-Prostate gland								900		2	Alive or dead due to cancer	2	2019	2	4	2	2	2	16809424	2	1	2	2
75	1	1	2	2019	C61.9-Prostate gland	4		9	9	99			900		2	Alive or dead due to cancer	15	2020	3	6	3	1	1	55654613	2	1	1	1
76	1	1	2	2019	C61.9-Prostate gland	29							900		2	Alive or dead due to cancer	19	2021	2	4	2	2	2	20391731	2	1	2	1
77	1	1	2	2019	C61.9-Prostate gland								900		2	Alive or dead due to cancer	3	2020	2	5	3	1	1	36919264	2	1	2	1
83	1	1	2	2019	C61.9-Prostate gland	428.6							900		2	Alive or dead due to cancer	1	2019	3	4	2	2	2	16810588	2	1	2	2
86	1	1	2	2019	C61.9-Prostate gland	4							900		2	Alive or dead due to cancer	6	2020	2	4	2	2	2	36849301	1	1	1	2
86	4	1	2	2019	C61.9-Prostate gland	30.5							900		2	Alive or dead due to cancer	7	2020	3	5	3	2	2	11309362	2	1	1	1
88	1	1	2	2019	C61.9-Prostate gland								900		2	Alive or dead due to cancer	2	2020	2	3	2	4	3	11309190	1	1	1	1
89	1	1	2	2019	C61.9-Prostate gland	25.4							900		2	Alive or dead due to cancer	0	2019	2	5	3	1	1	16838539	2	1	1	2
90	1	1	2	2019	C61.9-Prostate gland	0.1				3			900		2	Alive or dead due to cancer	7	2020	3	4	2	2	2	55651621	1	1	2	1
44	1	1	2	2020	C61.9-Prostate gland				11	12			900		1	Alive or dead due to cancer	8	2021	1	4	2	1	1	27904556	2	1	1	1
44	1	1	2	2020	C61.9-Prostate gland	69.6			4	4			900		2	Alive or dead due to cancer	26	2022	2	5	3	1	1	37043502	1	1	2	1
51	1	1	2	2020	C61.9-Prostate gland								999		2	Alive or dead due to cancer	10	2020	2	5	3	1	1	37073221			2
60	1	1	2	2020	C61.9-Prostate gland	6.3							900		2	Alive or dead due to cancer	4	2020	3	3	2	2	2	50336165	1	1	2	1
63	1	1	2	2020	C61.9-Prostate gland	7.8							900		2	Alive or dead due to cancer	12	2021	2	4	2	2	2	11351498	2	1	2	1
64	1	1	2	2020	C61.9-Prostate gland								900		2	Alive or dead due to cancer	0	2020	2	3	2	2	2	11177594	1	1	1	1
64	1	1	2	2020	C61.9-Prostate gland	259			8	8			900		2	Alive or dead due to cancer	17	2021	2	2	1	4	3	47129658	2	1	1	1
66	1	1	2	2020	C61.9-Prostate gland	0.4							900		2	Alive or dead due to cancer	17	2021	2	3	2	2	2	63138297	2	1	2	1
68	2	1	2	2020	C61.9-Prostate gland	5.3							900		2	Alive or dead due to cancer	9	2021	3	2	1	2	2	63212107	1	2	2	1
68	1	1	2	2020	C61.9-Prostate gland	10.8			21	23			900		1	Alive or dead due to cancer	27	2022	2	6	3	1	1	1572703	2	1	1	1
68	2	1	2	2020	C61.9-Prostate gland								999		2	Alive or dead due to cancer	16	2022	2	3	2	2	2	50381948	1	1	1	2
69	1	1	2	2020	C61.9-Prostate gland	52			14	14			900		2	Alive or dead due to cancer	2	2021	2	5	3	1	1	37252902	2	2	2	2
69	2	1	2	2020	C61.9-Prostate gland	61.8							900		2	Alive or dead due to cancer	0	2020	2	3	2	1	1	47195904	2	2	2	1
71	1	1	2	2020	C61.9-Prostate gland	1			11	12			900		1	Alive or dead due to cancer	29	2022	3	4	2	1	1	16885052	1	1	1	1
71	1	1	2	2020	C61.9-Prostate gland	0.6							900		2	Alive or dead due to cancer	19	2022	2	6	3	1	1	1606879	2	1	2	1
72	1	1	2	2020	C61.9-Prostate gland			10					900		2	Alive or dead due to cancer	6	2020	2	2	1	5	3	11300644	2	1	1	1
74	1	1	2	2020	C61.9-Prostate gland	0.7			14	14			900		2	Alive or dead due to cancer	5	2021	2	5	3	1	1	37128606	2	1	2	2
75	1	1	2	2020	C61.9-Prostate gland	0.2							900		2	Alive or dead due to cancer	2	2020	2	4	2	1	1	37208980	1	1		2
76	1	1	2	2020	C61.9-Prostate gland	1.2							900		2	Alive or dead due to cancer	0	2020	2	3	2	1	1	47181018	1	1	1	2
76	1	1	2	2020	C61.9-Prostate gland	5.7			8	8			900		2	Alive or dead due to cancer	10	2021	2	5	3	1	1	37059702	2	1	1	1
76	1	1	2	2020	C61.9-Prostate gland	25.4							900		2	Alive or dead due to cancer	5	2020	2	3	2	2	2	11300547	1	1	2	1
79	1	1	2	2020	C61.9-Prostate gland	7.1							900		2	Alive or dead due to cancer	3	2020		3	2	5	3	16891043	1	1	1	1
79	4	1	2	2020	C61.9-Prostate gland	53.5							900		2	Alive or dead due to cancer	4	2020	2	4	2	1	1	27897350	2	1	1	1
82	1	1	2	2020	C61.9-Prostate gland	39.7			15	15			900		2	Alive or dead due to cancer	3	2020	2	4	2	3	2	16862344	2	1	1	1
85	1	1	2	2020	C61.9-Prostate gland	5.9			12	12			900		1	Dead (attributable to causes other than this cancer dx)	11	2020	2	5	3	1	1	37030736	2	1	1	1
86	1	1	2	2020	C61.9-Prostate gland				14	14			900		2	Alive or dead due to cancer	3	2020	3	6	3	1	1	1572608	2	1	2	2
50	2	1	2	2021	C61.9-Prostate gland	243							900		2	Alive or dead due to cancer	5	2021	2	5	3	1	1	16930480	2	1	2	1
62	1	1	2	2021	C61.9-Prostate gland	2.1			19	19			900		2	Alive or dead due to cancer	10	2022	2	4	2	1	1	27941320	1	1	1	2
63	1	1	2	2021	C61.9-Prostate gland								900		2	Alive or dead due to cancer	5	2022	2	2	1	4	3	50404267	1	1	2	1
64	1	1	2	2021	C61.9-Prostate gland	9.9				16			900		2	Alive or dead due to cancer	8	2022	2	2	1	4	3	63278704	1	2	2	1
65	1	1	2	2021	C61.9-Prostate gland	42							900		2	Alive or dead due to cancer	11	2022	2	4	2	1	1	37252820	2	1	1	1
65	1	1	2	2021	C61.9-Prostate gland	0.5			14	14			900		2	Alive or dead due to cancer	7	2021	2	6	3	1	1	1635496	1	1	2	1
66	2	1	2	2021	C61.9-Prostate gland	130							900		1	Dead (attributable to causes other than this cancer dx)	14	2022		3	2	1	1	55765470	2	1	1	1
66	1	1	2	2021	C61.9-Prostate gland	0.3		8					900		2	Alive or dead due to cancer	4	2021	3	3	2	3	2	11355449	2	1	2	1
67	1	1	2	2021	C61.9-Prostate gland	1.1			1	1			900		2	Alive or dead due to cancer	16	2022	1	4	2	2	2	37145497	2	1	2	1
68	1	1	2	2021	C61.9-Prostate gland								900		2	Alive or dead due to cancer	8	2022	2	3	2	2	2	50397289	1	2	2	1
68	1	1	2	2021	C61.9-Prostate gland	0.7		10	12	12			900		2	Alive or dead due to cancer	6	2021	3	4	2	2	2	37164959	2	1	1	1
68	3	1	2	2021	C61.9-Prostate gland	286							900		2	Alive or dead due to cancer	8	2021	1	3	2	5	3	37308049	2	1	1	1
68	1	1	2	2021	C61.9-Prostate gland	1.5			15	15			900		1	Dead (attributable to causes other than this cancer dx)	1	2021	2	2	1	5	3	11351872	2	1	1	1
69	1	1	2	2021	C61.9-Prostate gland	2.2				14			900		2	Alive or dead due to cancer	3	2022	1	6	3	1	1	24553130	2	2	2	2
69	1	1	2	2021	C61.9-Prostate gland								900		1	Alive or dead due to cancer	23	2022	2	2	1	3	2	14342227	2	1	1	1
69	1	1	2	2021	C61.9-Prostate gland	5.4			4	12			900		1	Dead (attributable to causes other than this cancer dx)	10	2021		4	2	4	3	6004123	2	1	1	1
70	1	1	2	2021	C61.9-Prostate gland			10					900		1	Dead (attributable to causes other than this cancer dx)	5	2022	3	5	3	1	1	63277077	1	1	1	1
70	2	1	2	2021	C61.9-Prostate gland	40							900		2	Alive or dead due to cancer	8	2021	2	4	2	2	2	37246857	1	1	2	1
71	1	1	2	2021	C61.9-Prostate gland	6.4							900		2	Alive or dead due to cancer	0	2021	1	3	2	1	1	37135556	1	1	2	1
71	2	1	2	2021	C61.9-Prostate gland	42.1							900		2	Alive or dead due to cancer	4	2022	2	4	2	2	2	63284899	1	1	1	1
73	4	1	2	2021	C61.9-Prostate gland	1.1							900		2	Alive or dead due to cancer	7	2021	2	4	2	1	1	22393390	2	1	1	1
75	1	1	2	2021	C61.9-Prostate gland	8.8							900		2	Alive or dead due to cancer	0	2021	2	4	2	1	1	16924052	2	1	1	1
77	1	1	2	2021	C61.9-Prostate gland	922.1							900		2	Alive or dead due to cancer	5	2022	1	5	3	1	1	37237401	2	1	2	1
78	1	1	2	2021	C61.9-Prostate gland	1.4		9	13	13			900		2	Alive or dead due to cancer	10	2021		3	2	5	3	16914361	2	1	1	1
79	1	1	2	2021	C61.9-Prostate gland	22.8				14			900		2	Alive or dead due to cancer	2	2021	2	4	2	2	2	37268949	2	2	1	1
79	1	1	2	2021	C61.9-Prostate gland	22							900		2	Alive or dead due to cancer	0	2021	2	4	2	1	1	27989212	1	1	2	1
80	1	1	2	2021	C61.9-Prostate gland	6.1							900		2	Alive or dead due to cancer	5	2022	2	4	2	4	3	31988041	2	1	1	1
83	1	1	2	2021	C61.9-Prostate gland	1.9							900		1	Dead (attributable to causes other than this cancer dx)	2	2021	2	5	3	1	1	63330514	1	1	2	1
89	1	1	2	2021	C61.9-Prostate gland	16.1							900		2	Alive or dead due to cancer	5	2022	3	4	2	1	1	6072531	2	1	2	2
48	1	1	2	2022	C61.9-Prostate gland	11.9		8	6	12			900		1	Dead (attributable to causes other than this cancer dx)	7	2022	2	4	2	1	1	50472035	1	1	2	1
56	1	1	2	2022	C61.9-Prostate gland	4.6							900		1	Alive or dead due to cancer	0	2022	2	4	2	1	1	37533204	2	1	2
56	1	1	2	2022	C61.9-Prostate gland	1.7							900		1	Alive or dead due to cancer	6	2022	2	3	2	1	1	37367185	1	1	2	1
57	1	1	2	2022	C61.9-Prostate gland	1.1				5			900		2	Alive or dead due to cancer	9	2022	2	3	2	2	2	47233141	1	1	1	2
58	2	1	2	2022	C61.9-Prostate gland	71.4							900		1	Alive or dead due to cancer	1	2022	2	3	2	1	1	55945667	1	1	1	1
58	1	1	2	2022	C61.9-Prostate gland	40.4							900		2	Alive or dead due to cancer	7	2022	2	3	2	1	1	50452539	2	1	1	2
60	1	1	2	2022	C61.9-Prostate gland	1.2							900		1	Alive or dead due to cancer	11	2022	2	3	2	3	2	50463479	2	1	1	1
65	1	1	2	2022	C61.9-Prostate gland	1.1							900		2	Alive or dead due to cancer	1	2022	2	5	3	1	1	55888581	2	1	1	1
66	1	1	2	2022	C61.9-Prostate gland	4.2							900		2	Alive or dead due to cancer	0	2022	3	6	3	1	1	24562848	2	1	1	1
67	1	1	2	2022	C61.9-Prostate gland			8					900		2	Alive or dead due to cancer	2	2022	2	4	2	1	1	28081999	1	1	2	2
68	1	1	2	2022	C61.9-Prostate gland								900		2	Alive or dead due to cancer	0	2022	1	6	3	1	1	16983910	2	1	2	2
70	2	1	2	2022	C61.9-Prostate gland	5.7			2	12			900		1	Alive or dead due to cancer	8	2022	1	3	2	1	1	37421882	1	1	1	1
70	1	1	2	2022	C61.9-Prostate gland	12.9			1	15			900		1	Alive or dead due to cancer	5	2022	2	5	3	1	1	16985726	1	1	2	1
70	1	1	2	2022	C61.9-Prostate gland	3.2							900		2	Alive or dead due to cancer	0	2022	1	6	3	1	1	1670300	2	1	1	2
71	1	1	2	2022	C61.9-Prostate gland	8.8			11	12			900		2	Alive or dead due to cancer	3	2022	2	2	1	4	3	50415139	2	1	2	1
72	1	1	2	2022	C61.9-Prostate gland	61.8							900		1	Alive or dead due to cancer	3	2022	1	4	2	2	2	37500596	2	1	1	1
72	1	1	2	2022	C61.9-Prostate gland	1.2							900		1	Alive or dead due to cancer	0	2022	1	5	3	1	1	37474667	1	1	1	2
72	1	1	2	2022	C61.9-Prostate gland	109							900		1	Alive or dead due to cancer	7	2022	2	5	3	1	1	37671761	2	2	1	1
73	2	1	2	2022	C61.9-Prostate gland	2.1							900		2	Alive or dead due to cancer	4	2022	2	4	2	1	1	22402828	1	2	1	2
73	2	1	2	2022	C61.9-Prostate gland								900		2	Alive or dead due to cancer	2	2022	1	4	2	1	1	37466123	2	1	2	1
74	1	1	2	2022	C61.9-Prostate gland								900		1	Alive or dead due to cancer	9	2022	2	4	2	1	1	22379509	1	1	2	2
74	1	1	2	2022	C61.9-Prostate gland	9.9							900		2	Alive or dead due to cancer	3	2022	1	4	2	2	2	37441526	2	1	1	1
75	2	1	2	2022	C61.9-Prostate gland	183.4							900		1	Alive or dead due to cancer	3	2022	2	6	3	1	1	24567803	2	1	2	2
76	1	1	2	2022	C61.9-Prostate gland								900		2	Alive or dead due to cancer	10	2022		5	3	2	2	24552364	2	1	1	1
77	1	1	2	2022	C61.9-Prostate gland	60.8			3				900		1	Alive or dead due to cancer	0	2022	3	3	2	2	2	14350183	2	1	1	1
77	1	1	2	2022	C61.9-Prostate gland								900		2	Alive or dead due to cancer	1	2022	2	4	2	1	1	28082514	1	1	1	1
78	4	1	2	2022	C61.9-Prostate gland	390.6							900		1	Alive or dead due to cancer	2	2022	3	4	2	2	2	37582895	2	1	2	1
79	1	1	2	2022	C61.9-Prostate gland	3		7					900		1	Alive or dead due to cancer	1	2022	3	4	2	2	2	55947525	2	1	1	2
79	1	1	2	2022	C61.9-Prostate gland	17.5			11	12			900		1	Alive or dead due to cancer	1	2022	1	5	3	2	2	37519892	1	1	1	1
80	1	1	2	2022	C61.9-Prostate gland	17.6							900		1	Alive or dead due to cancer	2	2022	3	5	3	1	1	37603404	1	1	1	1
81	2	1	2	2022	C61.9-Prostate gland	5.3			12	12			900		2	Alive or dead due to cancer	5	2022	1	2	1	2	2	50431268	2	1	2	1
90	1	1	2	2022	C61.9-Prostate gland	18.2							900		2	Alive or dead due to cancer	0	2022	3	5	3	1	1	37350515	2	1	1	1
46	1	1	1	2000	C61.9-Prostate gland						32			1	1	Alive or dead due to cancer	274	2022	2	4	2	1	1	33711520					1
56	1	1	1	2000	C61.9-Prostate gland									2	1	Dead (attributable to causes other than this cancer dx)	209	2018	1	3	2	3	2	32295774					2
49	1	1	1	2001	C61.9-Prostate gland						90			2	2	Alive or dead due to cancer	6	2002	3	4	2	1	1	53976995					2
63	2	1	1	2001	C61.9-Prostate gland						20			1	1	Dead (attributable to causes other than this cancer dx)	176	2015	2	3	2	1	1	62086380					1
66	2	1	1	2001	C61.9-Prostate gland									1	2	Alive or dead due to cancer	215	2019	2	3	2	2	2	62152452					1
68	1	1	1	2001	C61.9-Prostate gland									2	2	Alive or dead due to cancer	5	2001	1	2	1	5	3	33131560					2
70	1	1	1	2001	C61.9-Prostate gland						90			2	2	Alive or dead due to cancer	25	2004	1	5	3	1	1	54012970					2
71	1	1	1	2001	C61.9-Prostate gland									1	2	Alive or dead due to cancer	141	2013	2	4	2	2	2	5271489					1
72	1	1	1	2001	C61.9-Prostate gland									2	2	Alive or dead due to cancer	13	2002	2	2	1	4	3	62064776					2
74	1	1	1	2001	C61.9-Prostate gland									1	2	Alive or dead due to cancer	15	2002	2	1	1	5	3	46270778					1
78	1	1	1	2001	C61.9-Prostate gland									1	2	Alive or dead due to cancer	17	2002	2	5	3	1	1	21826946					1
57	1	1	1	2002	C61.9-Prostate gland						90			1	2	Alive or dead due to cancer	127	2012	2	5	3	1	1	22092988					1
73	1	1	1	2002	C61.9-Prostate gland									1	2	Alive or dead due to cancer	82	2009	3	4	2	2	2	5318535					1
73	1	1	1	2002	C61.9-Prostate gland									2	2	Alive or dead due to cancer	12	2003	2	4	2	2	2	24150654					2
78	4	1	1	2002	C61.9-Prostate gland									2	2	Alive or dead due to cancer	19	2003	2	4	2	1	1	33918900					2
68	1	1	1	2003	C61.9-Prostate gland						20			1	1	Alive or dead due to cancer	234	2022	2	5	3	1	1	54135360					1
72	1	1	1	2003	C61.9-Prostate gland									2	2	Alive or dead due to cancer	43	2006	2	3	2	1	1	49367604					2
84	1	1	1	2003	C61.9-Prostate gland									1	1	Dead (attributable to causes other than this cancer dx)	65	2008	3	5	3	1	1	21870300					1
80	1	1	1	2004	C61.9-Prostate gland							500		2	1	Dead (attributable to causes other than this cancer dx)	3	2004	3	3	2	5	3	10816269					2
81	1	1	1	2004	C61.9-Prostate gland							500		2	2	Alive or dead due to cancer	3	2005	1	4	2	1	1	16164038					2
81	1	1	1	2004	C61.9-Prostate gland							490		2	2	Alive or dead due to cancer	12	2005	2	3	2	2	2	34272181					2
82	1	1	1	2004	C61.9-Prostate gland							500		2	2	Alive or dead due to cancer	40	2007	2	5	3	1	1	900445					2
69	1	1	1	2005	C61.9-Prostate gland							300		1	1	Dead (attributable to causes other than this cancer dx)	111	2014	3	4	2	2	2	34576545					1
63	1	1	1	2006	C61.9-Prostate gland							300		2	2	Alive or dead due to cancer	8	2006	3	3	2	1	1	26863031					2
65	1	1	1	2006	C61.9-Prostate gland							150		1	1	Alive or dead due to cancer	201	2022	1	5	3	1	1	34515249					1
69	1	1	1	2006	C61.9-Prostate gland							240		1	2	Alive or dead due to cancer	20	2008	2	4	2	2	2	5468451					1
69	2	1	1	2006	C61.9-Prostate gland							230		1	1	Alive or dead due to cancer	203	2022		3	2	1	1	21919244					1
80	1	1	1	2006	C61.9-Prostate gland							999			2	Alive or dead due to cancer	75	2012	2	3	2	1	1	27246673					Unknown/unstaged
36	2	1	1	2007	C61.9-Prostate gland							500		2	2	Alive or dead due to cancer	11	2008	2	4	2	1	1	62371747					2
57	1	1	1	2007	C61.9-Prostate gland							500		2	2	Alive or dead due to cancer	11	2008	3	4	2	1	1	62482515					2
57	1	1	1	2007	C61.9-Prostate gland							300		2	2	Alive or dead due to cancer	15	2008	2	3	2	5	3	10894484					2
62	3	1	1	2007	C61.9-Prostate gland							300		1	2	Alive or dead due to cancer	0	2007	1	4	2	1	1	16240721					1
62	1	1	1	2007	C61.9-Prostate gland							150		1	1	Dead (attributable to causes other than this cancer dx)	14	2009		3	2	1	1	49873060					1
68	1	1	1	2007	C61.9-Prostate gland							410		2	2	Alive or dead due to cancer	19	2009	2	3	2	3	2	49586891					2
68	1	1	1	2007	C61.9-Prostate gland							300		3	2	Alive or dead due to cancer	9	2007	2	4	2	1	1	34047690					3
71	1	1	1	2007	C61.9-Prostate gland							410		2	2	Alive or dead due to cancer	12	2008		3	2	1	1	46539177					2
79	1	1	1	2007	C61.9-Prostate gland							500		2	2	Alive or dead due to cancer	12	2008	2	5	3	1	1	54507471					2
82	1	1	1	2007	C61.9-Prostate gland							300		2	2	Alive or dead due to cancer	4	2007	2	3	2	2	2	34676251					2
82	1	1	1	2007	C61.9-Prostate gland							300		1	2	Alive or dead due to cancer	1	2007	2	5	3	1	1	34753668					1
83	4	1	1	2007	C61.9-Prostate gland							230		1	2	Alive or dead due to cancer	10	2008	2	6	3	1	1	24242781					1
57	1	1	1	2008	C61.9-Prostate gland							300		1	2	Alive or dead due to cancer	13	2009	2	3	2	1	1	26995376					1
59	1	1	1	2008	C61.9-Prostate gland							230		1	1	Alive or dead due to cancer	173	2022	2	4	2	1	1	21978475					1
67	1	1	1	2008	C61.9-Prostate gland							150		1	1	Dead (attributable to causes other than this cancer dx)	155	2021	2	3	2	1	1	27861284					1
72	1	1	1	2008	C61.9-Prostate gland							200		2	1	Alive or dead due to cancer	179	2022	2	3	2	1	1	26981855					2
79	1	1	1	2008	C61.9-Prostate gland							999		2	2	Alive or dead due to cancer	0	2008	2	3	2	1	1	26985495					2
82	1	1	1	2008	C61.9-Prostate gland							500		2	1	Dead (attributable to causes other than this cancer dx)	0	2008	1	4	2	1	1	34885506					2
90	1	1	1	2008	C61.9-Prostate gland							300		1	2	Alive or dead due to cancer	2	2009		4	2	1	1	34953524					1
54	2	1	1	2009	C61.9-Prostate gland							500		2	2	Alive or dead due to cancer	12	2010	2	3	2	1	1	22006526					2
64	1	1	1	2009	C61.9-Prostate gland							999		2	2	Alive or dead due to cancer	5	2009	2	3	2	1	1	27071595					2
65	1	1	1	2009	C61.9-Prostate gland							500		2	2	Alive or dead due to cancer	9	2010	2	3	2	4	3	62503719					2
72	1	1	1	2009	C61.9-Prostate gland							230		2	1	Alive or dead due to cancer	160	2022	2	4	2	2	2	35101929					2
74	1	1	1	2009	C61.9-Prostate gland							300		1	2	Alive or dead due to cancer	11	2010	2	4	2	1	1	35042293					1
90	1	1	1	2009	C61.9-Prostate gland							100		1	2	Alive or dead due to cancer	3	2009	2	3	2	2	2	34994693					1
58	1	1	1	2010	C61.9-Prostate gland							150		1	1	Alive or dead due to cancer	152	2022	3	5	3	2	2	35174307	1	1	1	1	1
69	1	1	1	2010	C61.9-Prostate gland							500		2	1	Dead (attributable to causes other than this cancer dx)	69	2016	1	3	2	4	3	16405232	1	1	1	1	2
73	1	1	1	2010	C61.9-Prostate gland				1	2		300		1	2	Alive or dead due to cancer	17	2012	2	2	1	2	2	14126898	1	1	1	1	1
75	1	1	1	2010	C61.9-Prostate gland				6	6		500		2	2	Alive or dead due to cancer	9	2011		5	3	1	1	54766645	1	1	1	1	2
76	1	1	1	2010	C61.9-Prostate gland							300		1	2	Alive or dead due to cancer	22	2011	2	4	2	2	2	35395254	1	1	1	1	1
82	1	1	1	2010	C61.9-Prostate gland				6	6		520		2	2	Alive or dead due to cancer	15	2011	2	3	2	2	2	32689174	1	1	1	1	2
36	1	1	1	2011	C61.9-Prostate gland							150		2	2	Alive or dead due to cancer	12	2012	1	4	2	1	1	35385675	1	1	1	1	2
61	2	1	1	2011	C61.9-Prostate gland			7	5	6		150		1	1	Alive or dead due to cancer	137	2022	2	3	2	1	1	22058308	1	1	1	1	1
68	1	1	1	2011	C61.9-Prostate gland			6	1	2		150		1	1	Alive or dead due to cancer	139	2022	2	3	2	1	1	62606855	1	1	1	1	1
69	1	1	1	2011	C61.9-Prostate gland							999			2	Alive or dead due to cancer	5	2011	2	3	2	2	2	46688245	1	1	1	1	Unknown/unstaged
77	1	1	1	2011	C61.9-Prostate gland			10				300		1	2	Alive or dead due to cancer	56	2016	2	3	2	5	3	11025329	1	1	1	1	1
81	1	1	1	2011	C61.9-Prostate gland				12	12		300		1	1	Dead (attributable to causes other than this cancer dx)	20	2013	2	3	2	1	1	46716168	1	1	1	1	1
81	1	1	1	2011	C61.9-Prostate gland							520		2	2	Alive or dead due to cancer	28	2013	2	4	2	2	2	11022612	1	1	1	1	2
61	1	1	1	2012	C61.9-Prostate gland		10	9				500		2	2	Alive or dead due to cancer	30	2014	2	4	2	1	1	35510266	1	1	1	1	2
64	1	1	1	2012	C61.9-Prostate gland			6	7			150		2	1	Alive or dead due to cancer	127	2022	2	3	2	4	3	35570645	1	1	1	1	2
72	4	1	1	2012	C61.9-Prostate gland							500		2	2	Alive or dead due to cancer	6	2012	2	4	2	1	1	22075395	1	1	1	1	2
83	1	1	1	2012	C61.9-Prostate gland							300		1	2	Alive or dead due to cancer	3	2013	3	2	1	5	3	14156089	1	1	1	1	1
84	1	1	1	2012	C61.9-Prostate gland							500		2	2	Alive or dead due to cancer	1	2012	3	4	2	2	2	16476634	1	1	1	1	2
84	1	1	1	2012	C61.9-Prostate gland							500		2	2	Alive or dead due to cancer	3	2012	2	4	2	2	2	20224580	1	1	1	1	2
86	1	1	1	2012	C61.9-Prostate gland							500		2	2	Alive or dead due to cancer	10	2012	2	4	2	1	1	35745495	1	1	1	1	2
54	1	1	1	2013	C61.9-Prostate gland							500		2	2	Alive or dead due to cancer	13	2015	2	4	2	1	1	35774682	1	1	1	1	2
62	1	1	1	2013	C61.9-Prostate gland		7	7	0	7		230		1	1	Alive or dead due to cancer	108	2022	3	1	1	5	3	14179892	1	1	1	1	1
65	1	1	1	2013	C61.9-Prostate gland				12	12		230		1	2	Alive or dead due to cancer	28	2015	2	2	1	4	3	14174291	1	1	1	1	1
70	1	1	1	2013	C61.9-Prostate gland				6	7		240		1	2	Alive or dead due to cancer	25	2015	2	4	2	1	1	16516061	1	1	1	1	1
73	1	1	1	2013	C61.9-Prostate gland				9	11		500		2	2	Alive or dead due to cancer	10	2014	2	3	2	2	2	49985267	1	1	1	1	2
81	1	1	1	2013	C61.9-Prostate gland							300		1	1	Dead (attributable to causes other than this cancer dx)	35	2016	2	2	1	5	3	46837756	1	1	1	1	1
83	1	1	1	2013	C61.9-Prostate gland				15	15		490		2	2	Alive or dead due to cancer	9	2014	2	4	2	1	1	35661530	1	1	1	1	2
84	1	1	1	2013	C61.9-Prostate gland							500		2	2	Alive or dead due to cancer	0	2013	2	3	2	2	2	49978648	1	1	1	1	2
84	1	1	1	2013	C61.9-Prostate gland							100		1	2	Alive or dead due to cancer	2	2013	2	4	2	1	1	35747176	1	1	1	1	1
90	1	1	1	2013	C61.9-Prostate gland							300		1	2	Alive or dead due to cancer	19	2015	2	3	2	5	3	11108050	1	1	1	1	1
59	1	1	1	2014	C61.9-Prostate gland				4	12		150		1			17	2016	1	5	3	1	1	1344690	1	1	1	1	1
61	1	1	1	2014	C61.9-Prostate gland							300		1	2	Alive or dead due to cancer	12	2015	2	1	1	5	3	46882070	1	1	1	1	1
70	1	1	1	2014	C61.9-Prostate gland				14	14		450		2	2	Alive or dead due to cancer	11	2015	2	5	3	1	1	1338890	1	1	1	1	2
71	1	1	1	2014	C61.9-Prostate gland					10		500		2	2	Alive or dead due to cancer	0	2014	2	4	2	1	1	32556745	1	1	1	1	2
75	2	1	1	2014	C61.9-Prostate gland							300		1	2	Alive or dead due to cancer	6	2014		3	2	1	1	46877821	1	1	1	1	1
77	3	1	1	2014	C61.9-Prostate gland			10	7	12		150		1	2	Alive or dead due to cancer	6	2015	2	2	1	5	3	35995517	1	1	1	1	1
87	1	1	1	2014	C61.9-Prostate gland							490		2	2	Alive or dead due to cancer	1	2014	2	3	2	3	2	20262027	1	1	1	1	2
63	2	1	1	2015	C61.9-Prostate gland			9				600		3	2	Alive or dead due to cancer	10	2016	3	3	2	1	1	27570741	1	1	1	1	3
65	1	1	1	2015	C61.9-Prostate gland				8			450		2	2	Alive or dead due to cancer	0	2015	2	2	1	2	2	50085222	1	1	1	1	2
67	1	1	1	2015	C61.9-Prostate gland							150		1	2	Alive or dead due to cancer	88	2022	2	3	2	1	1	37470696	1	1	1	1	1
68	1	1	1	2015	C61.9-Prostate gland			7	6			470		2	1	Alive or dead due to cancer	85	2022	2	2	1	2	2	46967426	1	1	1	1	2
70	1	1	1	2015	C61.9-Prostate gland							500		2	2	Alive or dead due to cancer	7	2016	2	3	2	2	2	36049849	1	1	1	1	2
70	3	1	1	2015	C61.9-Prostate gland							500		2	2	Alive or dead due to cancer	22	2017	2	3	2	3	2	14214873	1	1	1	1	2
72	1	1	1	2015	C61.9-Prostate gland			8				440		2	2	Alive or dead due to cancer	28	2017	2	5	3	1	1	55165102	1	1	1	1	2
73	1	1	1	2015	C61.9-Prostate gland							700		3	1	Dead (attributable to causes other than this cancer dx)	6	2015	2	3	2	1	1	36079019	1	1	1	1	3
81	1	1	1	2015	C61.9-Prostate gland							500		2	1	Dead (attributable to causes other than this cancer dx)	2	2015	3	3	2	1	1	27538296	1	1	1	1	2
88	1	1	1	2015	C61.9-Prostate gland							500		2	2	Alive or dead due to cancer	3	2016	1	2	1	4	3	50132739	1	1	1	1	2
90	4	1	1	2015	C61.9-Prostate gland							300		1	2	Alive or dead due to cancer	3	2015	3	4	2	2	2	9182094	1	1	1	1	1
69	1	1	1	2016	C61.9-Prostate gland			10	12	12				1	2	Alive or dead due to cancer	17	2017	2	4	2	1	1	62896575	1	1	1	1	1
71	1	1	1	2016	C61.9-Prostate gland				9	14				2	2	Alive or dead due to cancer	11	2017	2	3	2	5	3	9192968	1	1	1	1	2
73	1	1	1	2016	C61.9-Prostate gland									2	2	Alive or dead due to cancer	2	2016	1	2	1	4	3	50136092	1	1	1	1	2
77	1	1	1	2016	C61.9-Prostate gland			8	6	12				1	1	Alive or dead due to cancer	82	2022		3	2	4	3	50134588	1	1	1	1	1
81	1	1	1	2016	C61.9-Prostate gland				1	2				2	2	Alive or dead due to cancer	27	2019	2	3	2	2	2	36347317	1	1	1	1	2
51	1	1	1	2017	C61.9-Prostate gland		10	10	21	24				2	2	Alive or dead due to cancer	30	2019	2	2	1	2	2	50194959	1	1	1	1	2
64	1	1	1	2017	C61.9-Prostate gland									2	2	Alive or dead due to cancer	10	2017	2	3	2	4	3	11244535	1	1	1	1	2
72	4	1	1	2017	C61.9-Prostate gland										1	Dead (attributable to causes other than this cancer dx)	8	2018	2	3	2	1	1	55450704	1	1	1	1	Unknown/unstaged
74	1	1	1	2017	C61.9-Prostate gland			9	9	12				1	1	Alive or dead due to cancer	68	2022	2	4	2	1	1	27658355	1	1	1	1	1
75	1	1	1	2017	C61.9-Prostate gland			9	12	12				2	1	Alive or dead due to cancer	67	2022	2	3	2	2	2	62980819	1	1	1	1	2
46	4	1	1	2018	C61.9-Prostate gland	11.3			10	10			400	2	2	Alive or dead due to cancer	10	2019	3	5	3	1	1	9224375	1	1	1	1
67	1	1	1	2018	C61.9-Prostate gland	27.6		10	12	12			900		2	Alive or dead due to cancer	19	2020	2	5	3	1	1	16810250	1	1	1	1
67	2	1	1	2018	C61.9-Prostate gland	40		10	12	12			900		2	Alive or dead due to cancer	4	2018	2	4	2	1	1	27754778	1	1	1	1
69	1	1	1	2018	C61.9-Prostate gland	1.2		7	6	6			900		2	Alive or dead due to cancer	1	2018	2	3	2	3	2	11267449	1	1	1	1
71	1	1	1	2018	C61.9-Prostate gland			9					500	2	2	Alive or dead due to cancer	14	2019	2	3	2	4	3	36646251	1	1	1	1
72	1	1	1	2018	C61.9-Prostate gland	4.3			10	12			900		1	Dead (attributable to causes other than this cancer dx)	16	2019	2	5	3	3	2	36820124	1	1	1	1
72	1	1	1	2018	C61.9-Prostate gland	49.2		7	8	12			900		2	Alive or dead due to cancer	43	2022	2	3	2	4	3	11269876	1	1	1	1
78	1	1	1	2018	C61.9-Prostate gland								900		2	Alive or dead due to cancer	0	2018	1	4	2	1	1	36658421	1	1	1	1
79	1	1	1	2018	C61.9-Prostate gland	1.7							900		2	Alive or dead due to cancer	4	2019	3	4	2	1	1	36675884	1	1	1	1
85	1	1	1	2018	C61.9-Prostate gland			10	6	6			900		2	Alive or dead due to cancer	22	2020		2	1	2	2	63087628	1	1	1	1
89	1	1	1	2018	C61.9-Prostate gland								900		2	Alive or dead due to cancer	5	2018		3	2	4	3	16776694	1	1	1	1
66	1	1	1	2019	C61.9-Prostate gland	1.7			6	12			900		1	Dead (attributable to causes other than this cancer dx)	8	2020	2	4	2	1	1	36884246	1	1	1	1
68	1	1	1	2019	C61.9-Prostate gland	6.4		10	7	12			400	2	2	Alive or dead due to cancer	32	2022	2	3	2	4	3	50342408	1	1	1	1
68	1	1	1	2019	C61.9-Prostate gland	3.4				17			900		2	Alive or dead due to cancer	34	2022	2	4	2	1	1	36900149	1	1	1	1
70	1	1	1	2019	C61.9-Prostate gland	3.9	7	7					350	2	1	Alive or dead due to cancer	46	2022	2	5	3	1	1	36753701	1	1	1	1
73	4	1	1	2019	C61.9-Prostate gland								900		2	Alive or dead due to cancer	4	2019	2	6	3	1	1	24491317	1	1	1	1
76	1	1	1	2019	C61.9-Prostate gland	0.6							900		2	Alive or dead due to cancer	14	2020	2	2	1	5	3	47146173	1	1	1	1
85	1	1	1	2019	C61.9-Prostate gland	5.4		10	14	14			900		2	Alive or dead due to cancer	3	2019	3	5	3	2	2	36805798	1	1	1	1
90	1	1	1	2019	C61.9-Prostate gland			8					900		1	Dead (attributable to causes other than this cancer dx)	1	2019	3	3	2	2	2	11287018	1	1	1	1
56	1	1	1	2020	C61.9-Prostate gland	0.9			14	14			900		1	Alive or dead due to cancer	32	2022	1	6	3	1	1	1559789	1	1	1	1
59	2	1	1	2020	C61.9-Prostate gland								900		2	Alive or dead due to cancer	20	2022	1	3	2	1	1	55730950	1	1	1	1
61	1	1	1	2020	C61.9-Prostate gland	0.3							900		1	Dead (attributable to causes other than this cancer dx)	0	2020	2	1	1	4	3	50388560	1	1	1	1
75	2	1	1	2020	C61.9-Prostate gland	42.9		10					900		1	Alive or dead due to cancer	35	2022	2	3	2	1	1	47104878	1	1	1	1
76	1	1	1	2020	C61.9-Prostate gland	32.8							900		1	Dead (attributable to causes other than this cancer dx)	6	2021	1	3	2	2	2	55724000	1	1	1	1
78	2	1	1	2020	C61.9-Prostate gland	9.3		7	2	12			900		1	Alive or dead due to cancer	28	2022	3	4	2	1	1	22411718	1	1	1	1
78	1	1	1	2020	C61.9-Prostate gland	0.9							900		1	Alive or dead due to cancer	35	2022	2	4	2	1	1	50350309	1	1	1	1
79	4	1	1	2020	C61.9-Prostate gland	16.5							900		1	Alive or dead due to cancer	33	2022	2	6	3	1	1	1562104	1	1	1	1
87	1	1	1	2020	C61.9-Prostate gland								900		1	Alive or dead due to cancer	34	2022	3	4	2	1	1	6096655	1	1	1	1
90	1	1	1	2020	C61.9-Prostate gland								900		2	Alive or dead due to cancer	4	2021	2	3	2	1	1	47196066	1	1	1	1
50	2	1	1	2021	C61.9-Prostate gland	0.6							900		2	Alive or dead due to cancer	2	2022	2	4	2	1	1	22369148	1	1	1	1
58	4	1	1	2021	C61.9-Prostate gland	0.3			5	5			900		1	Alive or dead due to cancer	21	2022	2	6	3	1	1	24523307	1	1	1	1
60	1	1	1	2021	C61.9-Prostate gland								900		1	Alive or dead due to cancer	13	2022	2	6	3	1	1	55833387	1	1	1	1
64	1	1	1	2021	C61.9-Prostate gland	1.1			12	12			900		2	Alive or dead due to cancer	16	2022	2	4	2	1	1	16906678	1	1	1	1
67	1	1	1	2021	C61.9-Prostate gland	0.6							900		1	Alive or dead due to cancer	12	2022	2	5	3	2	2	37311490	1	1	1	1
72	1	1	1	2021	C61.9-Prostate gland	7.8	7	7					350	2	1	Alive or dead due to cancer	14	2022	2	3	2	1	1	22371009	1	1	1	1
75	1	1	1	2021	C61.9-Prostate gland	9.1		6					900		1	Dead (attributable to causes other than this cancer dx)	9	2022	2	5	3	3	2	37369634	1	1	1	1
83	1	1	1	2021	C61.9-Prostate gland	1.7			11	11			900		2	Alive or dead due to cancer	20	2022	2	4	2	2	2	5119969	1	1	1	1
85	4	1	1	2021	C61.9-Prostate gland	0.7			6	13			900		2	Alive or dead due to cancer	9	2022	2	3	2	1	1	22365768	1	1	1	1
69	1	1	1	2022	C61.9-Prostate gland	7.6			12	12			900		1	Alive or dead due to cancer	1	2022	2	4	2	1	1	28125619	1	1	1	1
70	1	1	1	2022	C61.9-Prostate gland	0.9			9	12			900		1	Alive or dead due to cancer	6	2022	2	2	1	5	3	47236141	1	1	1	1
70	1	1	1	2022	C61.9-Prostate gland	34							900		1	Alive or dead due to cancer	6	2022	2	2	1	4	3	14329754	1	1	1	1
78	1	1	1	2022	C61.9-Prostate gland	0.5							900		2	Alive or dead due to cancer	10	2022	2	4	2	2	2	37389262	1	1	1	1
